# Supplementary material for: On the Properties of Styrene–Maleic Acid Copolymer–Lipid Nanoparticles: A Solution NMR Perspective
Source: Polymers (Basel). 2024 Oct 26;16(21):3009. doi: 10.3390/polym16213009 (PMC11548547; doi:10.3390/polym16213009)
Supplement: Supplementary file 1 [file polymers-16-03009-s001.zip]

Archive with 1 entries (1 files):
- polymers-3267887-supplementary.pdf
